# Supplementary material for: Genome-Wide Identification, Evolution, and Expression Analysis of the DIR Gene Family in Schima superba
Source: Int J Mol Sci. 2024 Jul 7;25(13):7467. doi: 10.3390/ijms25137467 (PMC11242867; doi:10.3390/ijms25137467)
Supplement: Supplementary file 1 [file ijms-25-07467-s001.zip › Supplementary Table S1.xlsx]

## Sheet: Sheet1
	Supplementary Table S1: Ka/Ks calculation of the duplicated SsDIR gene pairs.
	Seq_1	Seq_2	Ka	Ks	Ka/Ks
	SsDIR16	SsDIR2	0.118505	0.367982	0.322039
	SsDIR20	SsDIR8	0.340862	1.27234	0.267903
	SsDIR4	SsDIR12	0.346514	2.52069	0.137468
	SsDIR7	SsDIR11	0.162284	1.5302	0.106054
