# Supplementary material for: Genome-Wide Identification, Evolution, and Expression Analysis of the DIR Gene Family in Schima superba
Source: Int J Mol Sci. 2024 Jul 7;25(13):7467. doi: 10.3390/ijms25137467 (PMC11242867; doi:10.3390/ijms25137467)
Supplement: Supplementary file 1 [file ijms-25-07467-s001.zip › Supplementary Table S2.xlsx]

## Sheet: Sheet1
Supplementary Table S2: The information of cis-elements in this study.
Gen Name	Box 4	G-box	GT1-motif	TCT-motif	MRE	GATA-motif	I-box	AE-box	TCCC-motif	Sp1	chs-CMA1a	ATCT-motif	GA-motif	AAAC-motif	ACE	Gap-box	LAMP-element	Box II	chs-CMA2a	Pc-CMA2a	C-box	chs-Unit 1 m1	ATC-motif	3-AF1 binding site	4cl-CMA2b	L-box	TGACG-motif	CGTCA-motif	ABRE	TCA-element	TGA-box	P-box	TATC-box	GARE-motif	AuxRR-core	TGA-element	O2-site	GCN4_motif	circadian	MSA-like	AT-rich element	CAT-box	HD-Zip 1	LTR	MBS	TC-rich repeats	ARE	WUN-motif	GC-motif
DIR15	3	1	2	2	1	0	1	0	0	0	0	1	0	0	0	0	1	0	0	0	1	0	0	0	0	0	0	0	1	1	0	0	0	0	1	0	2	0	0	1	0	0	0	0	3	2	3	0	0
DIR16	4	0	0	0	1	2	1	0	0	1	0	0	0	0	0	0	0	0	0	0	0	0	0	0	0	0	0	0	1	1	0	1	0	1	0	0	1	0	0	0	0	1	0	2	0	0	1	0	0
DIR2	1	0	0	2	1	0	0	1	0	0	0	0	0	0	0	0	0	0	0	0	0	1	0	0	0	0	0	0	0	2	0	0	0	2	0	0	0	0	1	0	0	0	0	2	0	2	3	0	0
DIR21	3	1	2	1	0	0	1	0	0	0	0	1	0	0	0	0	0	0	0	0	0	0	0	0	0	0	0	0	1	1	0	0	0	0	0	0	0	1	0	0	3	0	0	0	1	0	1	1	0
DIR22	1	0	0	1	0	1	0	0	1	3	0	0	0	0	0	0	0	0	1	0	0	0	0	0	0	0	3	3	0	0	0	0	1	0	0	0	0	0	0	0	0	0	0	0	2	0	4	0	0
DIR1	5	2	0	0	1	0	0	0	2	0	0	0	1	0	0	1	0	0	0	0	0	0	0	0	0	0	2	2	1	1	1	0	0	0	0	0	1	1	0	0	0	0	0	2	2	0	0	0	0
DIR3	3	3	0	1	1	0	0	0	0	0	1	0	0	0	0	0	0	0	0	0	0	0	0	1	0	0	1	1	1	0	0	0	1	0	0	0	0	0	0	0	1	0	0	0	1	0	6	0	0
DIR23	0	3	1	0	1	0	3	0	2	0	0	0	0	0	1	0	0	0	0	0	0	0	0	0	0	0	4	4	4	0	0	2	1	1	0	0	1	0	0	0	0	0	0	2	0	0	3	0	2
DIR24	4	3	0	0	1	0	0	0	0	0	0	0	0	0	0	0	0	0	0	0	0	0	1	0	0	0	0	0	2	2	0	0	0	0	0	1	0	0	0	0	0	0	0	1	0	1	5	0	0
DIR20	4	0	0	1	1	0	0	0	0	0	1	0	0	0	0	0	0	0	0	0	0	0	0	0	0	0	2	2	0	3	0	0	0	0	1	0	0	1	0	0	0	0	0	0	0	1	4	0	0
DIR11	0	6	1	1	0	2	0	0	0	0	0	0	0	0	0	0	0	0	0	0	0	0	0	0	0	0	1	1	6	1	0	2	0	1	0	0	0	0	1	0	0	0	0	0	1	1	3	0	0
DIR10	4	0	1	0	0	0	0	0	1	0	1	0	0	0	0	0	0	0	0	0	0	0	0	0	0	0	0	0	0	0	0	1	1	0	0	0	0	0	0	0	0	0	0	0	0	1	0	0	0
DIR7	6	3	0	0	1	0	0	0	0	0	1	0	0	0	0	0	0	0	0	0	0	0	0	0	0	0	0	0	3	1	0	0	0	0	0	0	0	0	0	0	0	0	0	1	0	0	1	0	0
DIR8	5	0	0	1	0	0	1	0	0	0	0	0	0	0	0	0	0	0	0	0	0	0	0	0	0	0	2	2	0	0	0	1	1	0	0	1	0	0	0	0	0	0	0	0	1	0	1	0	0
DIR9	5	2	4	0	0	1	0	2	0	0	0	0	0	0	0	0	0	0	1	0	0	0	0	0	0	0	1	1	2	0	0	0	0	1	0	1	0	0	0	0	0	0	0	0	0	0	0	0	0
DIR18	6	1	1	1	0	0	1	0	0	0	0	0	1	1	1	0	0	0	0	0	0	0	0	0	0	0	1	1	2	0	0	0	0	0	0	2	1	0	0	0	0	0	0	1	0	2	1	0	0
DIR19	2	1	2	0	1	1	1	1	0	0	0	0	0	1	0	0	0	0	0	0	0	0	0	0	0	0	0	0	1	1	0	0	0	0	0	0	2	0	0	0	0	0	0	1	2	1	4	0	0
DIR6	0	0	0	0	0	0	0	1	1	1	0	0	0	0	0	0	0	0	0	0	0	0	0	0	0	0	1	1	1	0	0	1	0	1	0	4	1	0	0	0	0	0	0	0	0	0	1	0	0
DIR13	1	12	0	1	1	1	1	1	1	1	0	1	0	0	0	0	0	1	0	1	0	0	0	0	0	0	4	4	5	0	0	0	0	0	0	0	2	0	0	1	0	0	0	1	2	0	3	0	0
DIR14	2	0	2	0	0	0	0	1	1	0	0	1	0	0	0	1	0	0	0	0	0	0	0	0	0	0	1	1	0	0	0	0	0	0	0	0	1	0	1	0	1	1	0	0	0	0	3	0	0
DIR4	7	0	1	2	2	0	0	1	0	0	0	0	0	0	0	0	0	0	0	0	0	0	0	0	0	0	0	0	0	1	0	0	0	0	1	0	1	0	1	0	0	0	0	0	0	1	1	0	0
DIR12	9	1	0	0	0	0	1	0	0	0	0	0	0	1	0	0	1	0	0	0	0	0	0	0	0	0	0	0	1	1	0	0	0	0	0	0	0	0	0	0	0	0	0	0	1	1	2	0	0
DIR5	7	1	2	4	0	1	0	2	1	0	0	0	0	0	1	0	0	0	0	0	0	0	0	0	1	1	0	0	3	0	0	0	0	0	0	1	0	0	0	0	1	0	1	1	1	2	2	0	0
DIR17	1	3	2	0	0	3	0	0	0	0	1	0	0	0	0	0	0	1	0	0	0	0	0	0	0	0	1	1	2	0	0	2	0	0	0	0	0	1	0	0	1	0	0	0	0	0	4	1	0
[truncated: 1 more columns]
