# Supplementary material for: Genome-Wide Identification, Evolution, and Expression Analysis of the DIR Gene Family in Schima superba
Source: Int J Mol Sci. 2024 Jul 7;25(13):7467. doi: 10.3390/ijms25137467 (PMC11242867; doi:10.3390/ijms25137467)
Supplement: Supplementary file 1 [file ijms-25-07467-s001.zip › Supplementary Table S3.xlsx]

## Sheet: Sheet1
RT-qPCR value of Schima superba under drought treatment
Sample Name	Gene Name	Ct	Actin Ct	△Ct	△Ct Mean	△△Ct	2-△△Ct
0h-1	SsDIR1	31.7065	20.7023	11.0042	10.964	0.040191	0.972526
0h-2	SsDIR1	31.8829	20.8451	11.0378	10.964	0.0738462	0.950102
0h-3	SsDIR1	31.896	21.0461	10.8499	10.964	-0.114037	1.08225
24h-1	SsDIR1	32.2522	21.3709	10.8812	10.964	-0.0827337	1.05902
24h-2	SsDIR1	31.7922	21.314	10.4782	10.964	-0.485745	1.40031
24h-3	SsDIR1	31.7139	21.4712	10.2427	10.964	-0.721273	1.64864
48h-1	SsDIR1	31.6777	20.7334	10.9442	10.964	-0.0197392	1.01378
48h-2	SsDIR1	31.1774	20.9376	10.2398	10.964	-0.724143	1.65192
48h-3	SsDIR1	30.9989	20.6135	10.3854	10.964	-0.578621	1.49342
96h-1	SsDIR1	23.6981	19.775	3.92311	10.964	-7.04087	131.678
96h-2	SsDIR1	23.6241	19.6707	3.9534	10.964	-7.01058	128.942
96h-3	SsDIR1	23.361	19.5328	3.82821	10.964	-7.13577	140.631
Re-1h-1	SsDIR1	31.0476	23.1185	7.92908	10.964	-3.03489	8.19584
Re-1h-2	SsDIR1	30.5027	23.0458	7.45683	10.964	-3.50715	11.3699
Re-1h-3	SsDIR1	30.7569	22.5125	8.24442	10.964	-2.71956	6.58671
Re-12h-1	SsDIR1	32.1123	23.2571	8.85519	10.964	-2.10878	4.31327
Re-12h-2	SsDIR1	32.8493	23.0029	9.84638	10.964	-1.11759	2.16985
Re-12h-3	SsDIR1	33.2935	23.155	10.1385	10.964	-0.825473	1.77212
Re-24h-1	SsDIR1	31.147	19.7985	11.3486	10.964	0.384597	0.765993
Re-24h-2	SsDIR1	31.4036	19.7317	11.6719	10.964	0.707917	0.612203
Re-24h-3	SsDIR1	31.2797	19.7735	11.5062	10.964	0.54223	0.686708
0h-1	SsDIR15	32.1475	20.7023	11.4452	11.4983	-0.0530455	1.03745
0h-2	SsDIR15	32.7812	20.8451	11.9362	11.4983	0.437883	0.738217
0h-3	SsDIR15	32.1595	21.0461	11.1134	11.4983	-0.384837	1.30571
24h-1	SsDIR15	32.1015	21.3709	10.7306	11.4983	-0.767646	1.70249
24h-2	SsDIR15	32.1176	21.314	10.8036	11.4983	-0.69467	1.61851
24h-3	SsDIR15	32.3443	21.4712	10.8731	11.4983	-0.625215	1.54244
48h-1	SsDIR15	31.6259	20.7334	10.8924	11.4983	-0.60585	1.52188
48h-2	SsDIR15	31.3311	20.9376	10.3935	11.4983	-1.10475	2.15061
48h-3	SsDIR15	31.5667	20.6135	10.9532	11.4983	-0.545121	1.45914
96h-1	SsDIR15	31.8197	19.775	12.0447	11.4983	0.546424	0.684715
96h-2	SsDIR15	31.6727	19.6707	12.002	11.4983	0.503726	0.705283
96h-3	SsDIR15	31.6989	19.5328	12.1661	11.4983	0.667874	0.629433
Re-1h-1	SsDIR15	33.7389	23.1185	10.6205	11.4983	-0.877817	1.83759
Re-1h-2	SsDIR15	33.7352	23.0458	10.6894	11.4983	-0.808891	1.75186
Re-1h-3	SsDIR15	33.0423	22.5125	10.5299	11.4983	-0.968417	1.95669
Re-12h-1	SsDIR15	33.5351	23.2571	10.278	11.4983	-1.22031	2.32997
Re-12h-2	SsDIR15	33.4919	23.0029	10.489	11.4983	-1.00923	2.01284
Re-12h-3	SsDIR15	33.9684	23.155	10.8135	11.4983	-0.684816	1.6075
Re-24h-1	SsDIR15	30.4475	19.7985	10.649	11.4983	-0.849262	1.80158
Re-24h-2	SsDIR15	30.3189	19.7317	10.5872	11.4983	-0.911077	1.88045
Re-24h-3	SsDIR15	30.1095	19.7735	10.3359	11.4983	-1.16234	2.2382
0h-1	SsDIR17	32.4854	20.7023	11.7831	11.6992	0.0838157	0.943559
0h-2	SsDIR17	32.284	20.8451	11.4389	11.6992	-0.260316	1.19774
0h-3	SsDIR17	32.9218	21.0461	11.8757	11.6992	0.176501	0.884847
24h-1	SsDIR17	32.6578	21.3709	11.2869	11.6992	-0.412338	1.33084
24h-2	SsDIR17	32.4975	21.314	11.1835	11.6992	-0.515765	1.42975
24h-3	SsDIR17	32.2544	21.4712	10.7832	11.6992	-0.916027	1.88691
48h-1	SsDIR17	31.1977	20.7334	10.4643	11.6992	-1.23497	2.35376
48h-2	SsDIR17	31.6807	20.9376	10.7431	11.6992	-0.956124	1.94009
48h-3	SsDIR17	32.1097	20.6135	11.4961	11.6992	-0.203135	1.1512
96h-1	SsDIR17	31.0691	19.775	11.2941	11.6992	-0.405129	1.32421
96h-2	SsDIR17	31.0855	19.6707	11.4148	11.6992	-0.284468	1.21796
96h-3	SsDIR17	31.0679	19.5328	11.5352	11.6992	-0.164083	1.12045
Re-1h-1	SsDIR17	30.3402	23.1185	7.2217	11.6992	-4.47754	22.2778
Re-1h-2	SsDIR17	30.3473	23.0458	7.3015	11.6992	-4.39774	21.0791
Re-1h-3	SsDIR17	29.8786	22.5125	7.36614	11.6992	-4.33309	20.1554
Re-12h-1	SsDIR17	31.9708	23.2571	8.71372	11.6992	-2.98552	7.92008
Re-12h-2	SsDIR17	32.133	23.0029	9.13015	11.6992	-2.56909	5.93436
Re-12h-3	SsDIR17	31.8466	23.155	8.69162	11.6992	-3.00762	8.04235
Re-24h-1	SsDIR17	32.1916	19.7985	12.3932	11.6992	0.693932	0.618167
Re-24h-2	SsDIR17	32.8345	19.7317	13.1027	11.6992	1.4035	0.378011
Re-24h-3	SsDIR17	32.3421	19.7735	12.5685	11.6992	0.86931	0.547409
0h-1	SsDIR20	26.9489	21.2636	5.68533	5.59886	0.0864769	0.94182
0h-2	SsDIR20	26.6473	21.1664	5.48097	5.59886	-0.117889	1.08515
0h-3	SsDIR20	26.7987	21.1685	5.63027	5.59886	0.0314119	0.978462
24h-1	SsDIR20	28.132	21.8916	6.24036	5.59886	0.641501	0.641046
24h-2	SsDIR20	28.3303	21.7945	6.53578	5.59886	0.936919	0.522347
24h-3	SsDIR20	27.3811	21.5328	5.84833	5.59886	0.249469	0.841206
48h-1	SsDIR20	27.6621	21.0904	6.57166	5.59886	0.972798	0.509517
48h-2	SsDIR20	27.2481	20.785	6.4631	5.59886	0.864243	0.549334
48h-3	SsDIR20	27.1175	20.6038	6.51374	5.59886	0.914883	0.530387
96h-1	SsDIR20	27.407	19.6051	7.80193	5.59886	2.20307	0.217174
96h-2	SsDIR20	27.2871	19.9414	7.34578	5.59886	1.74692	0.297938
96h-3	SsDIR20	27.5239	19.8095	7.7144	5.59886	2.11554	0.230758
Re-1h-1	SsDIR20	29.2498	23.0863	6.16355	5.59886	0.56469	0.676101
Re-1h-2	SsDIR20	29.5723	23.1961	6.37616	5.59886	0.777299	0.583458
Re-1h-3	SsDIR20	29.0263	22.9022	6.12404	5.59886	0.525185	0.69487
Re-12h-1	SsDIR20	31.0571	23.9639	7.09321	5.59886	1.49436	0.354939
Re-12h-2	SsDIR20	31.0938	23.5569	7.53687	5.59886	1.93801	0.260976
Re-12h-3	SsDIR20	31.1191	23.5527	7.56637	5.59886	1.96752	0.255693
Re-24h-1	SsDIR20	26.153	20.0908	6.06224	5.59886	0.463387	0.725282
Re-24h-2	SsDIR20	26.3718	20.3519	6.0199	5.59886	0.421046	0.746883
Re-24h-3	SsDIR20	26.202	20.3796	5.82243	5.59886	0.223572	0.856442
0h-1	SsDIR21	28.0667	21.2636	6.80314	6.71805	0.0850852	0.942729
0h-2	SsDIR21	27.8789	21.1664	6.71255	6.71805	-0.00550434	1.00382
0h-3	SsDIR21	27.8069	21.1685	6.63847	6.71805	-0.0795809	1.05671
24h-1	SsDIR21	28.2957	21.8916	6.40409	6.71805	-0.313965	1.24312
24h-2	SsDIR21	28.738	21.7945	6.94347	6.71805	0.225422	0.855345
24h-3	SsDIR21	27.9908	21.5328	6.45805	6.71805	-0.260003	1.19748
48h-1	SsDIR21	25.8399	21.0904	4.74945	6.71805	-1.9686	3.91389
48h-2	SsDIR21	25.448	20.785	4.66307	6.71805	-2.05498	4.15538
48h-3	SsDIR21	25.599	20.6038	4.99521	6.71805	-1.72284	3.30085
96h-1	SsDIR21	19.2589	19.6051	-0.346209	6.71805	-7.06426	133.83
96h-2	SsDIR21	19.6536	19.9414	-0.287728	6.71805	-7.00578	128.514
96h-3	SsDIR21	19.4012	19.8095	-0.408265	6.71805	-7.12632	139.712
Re-1h-1	SsDIR21	28.2511	23.0863	5.16483	6.71805	-1.55322	2.93471
Re-1h-2	SsDIR21	28.0698	23.1961	4.87369	6.71805	-1.84436	3.59094
Re-1h-3	SsDIR21	27.9112	22.9022	5.00894	6.71805	-1.70911	3.26959
Re-12h-1	SsDIR21	29.4364	23.9639	5.47252	6.71805	-1.24553	2.37106
Re-12h-2	SsDIR21	29.6724	23.5569	6.11547	6.71805	-0.602581	1.51843
Re-12h-3	SsDIR21	29.4087	23.5527	5.85595	6.71805	-0.862098	1.81768
Re-24h-1	SsDIR21	25.3376	20.0908	5.24682	6.71805	-1.47123	2.77259
Re-24h-2	SsDIR21	24.9594	20.3519	4.60745	6.71805	-2.1106	4.31872
Re-24h-3	SsDIR21	25.0787	20.3796	4.69913	6.71805	-2.01892	4.05279
0h-1	SsDIR22	29.0176	21.2636	7.75397	7.78248	-0.0285096	1.01996
0h-2	SsDIR22	28.9221	21.1664	7.75572	7.78248	-0.026764	1.01872
0h-3	SsDIR22	29.0062	21.1685	7.83775	7.78248	0.0552735	0.962412
24h-1	SsDIR22	29.5341	21.8916	7.64244	7.78248	-0.140042	1.10194
24h-2	SsDIR22	29.2691	21.7945	7.47462	7.78248	-0.307862	1.23787
24h-3	SsDIR22	29.4062	21.5328	7.87345	7.78248	0.0909697	0.938891
48h-1	SsDIR22	27.6681	21.0904	6.57768	7.78248	-1.2048	2.30506
48h-2	SsDIR22	27.6564	20.785	6.8715	7.78248	-0.910983	1.88033
48h-3	SsDIR22	28.0428	20.6038	7.43897	7.78248	-0.343511	1.26884
96h-1	SsDIR22	21.4998	19.6051	1.89471	7.78248	-5.88777	59.2102
96h-2	SsDIR22	21.7736	19.9414	1.83221	7.78248	-5.95027	61.8315
96h-3	SsDIR22	21.6837	19.8095	1.8742	7.78248	-5.90828	60.0579
Re-1h-1	SsDIR22	28.6296	23.0863	5.54329	7.78248	-2.23919	4.72131
Re-1h-2	SsDIR22	28.1077	23.1961	4.91157	7.78248	-2.87091	7.31524
Re-1h-3	SsDIR22	28.7334	22.9022	5.83122	7.78248	-1.95126	3.86712
Re-12h-1	SsDIR22	33.3354	23.9639	9.37151	7.78248	1.58903	0.332395
Re-12h-2	SsDIR22	32.6478	23.5569	9.09094	7.78248	1.30846	0.403751
Re-12h-3	SsDIR22	33.6674	23.5527	10.1147	7.78248	2.33225	0.198574
Re-24h-1	SsDIR22	26.8979	20.0908	6.80715	7.78248	-0.975332	1.96609
Re-24h-2	SsDIR22	27.1264	20.3519	6.77452	7.78248	-1.00796	2.01107
Re-24h-3	SsDIR22	26.7689	20.3796	6.38932	7.78248	-1.39316	2.62653
0h-1	SsDIR23	33.1695	20.8377	12.3318	11.9561	0.375751	0.770704
0h-2	SsDIR23	33.3185	21.3714	11.9472	11.9561	-0.0089055	1.00619
0h-3	SsDIR23	32.7104	21.1212	11.5892	11.9561	-0.366846	1.28953
24h-1	SsDIR23	34.9197	21.6098	13.31	11.9561	1.3539	0.391232
24h-2	SsDIR23	35.0769	21.2145	13.8624	11.9561	1.90638	0.266762
24h-3	SsDIR23	35.0975	21.3197	13.7778	11.9561	1.82173	0.282881
48h-1	SsDIR23	31.0175	20.832	10.1855	11.9561	-1.77057	3.41189
48h-2	SsDIR23	31.1162	20.3116	10.8046	11.9561	-1.15146	2.22139
48h-3	SsDIR23	31.0122	20.5054	10.5067	11.9561	-1.44932	2.73078
96h-1	SsDIR23	36.597	20.0762	16.5208	11.9561	4.56474	0.0422548
96h-2	SsDIR23	36.0834	19.3824	16.701	11.9561	4.74494	0.0372933
96h-3	SsDIR23	36.2416	19.2731	16.9685	11.9561	5.01242	0.0309821
Re-1h-1	SsDIR23	34.3305	23.3099	11.0205	11.9561	-0.935508	1.91256
Re-1h-2	SsDIR23	34.058	22.9093	11.1486	11.9561	-0.807424	1.75008
Re-1h-3	SsDIR23	34.0442	23.1629	10.8813	11.9561	-1.07473	2.10632
Re-12h-1	SsDIR23	36.3872	23.6668	12.7203	11.9561	0.76428	0.588747
Re-12h-2	SsDIR23	35.8246	23.5169	12.3077	11.9561	0.351678	0.783672
Re-12h-3	SsDIR23	36.2037	23.805	12.3987	11.9561	0.442611	0.735802
Re-24h-1	SsDIR23	29.5196	20.2967	9.22289	11.9561	-2.73317	6.64914
Re-24h-2	SsDIR23	29.7783	20.218	9.56028	11.9561	-2.39578	5.2626
Re-24h-3	SsDIR23	29.615	20.232	9.38306	11.9561	-2.573	5.95044
0h-1	SsDIR3	26.2743	20.8377	5.43661	5.5167	-0.0800842	1.05708
0h-2	SsDIR3	26.8892	21.3714	5.51786	5.5167	0.00115874	0.999197
0h-3	SsDIR3	26.7168	21.1212	5.59562	5.5167	0.0789255	0.946763
24h-1	SsDIR3	28.3594	21.6098	6.74968	5.5167	1.23298	0.425437
24h-2	SsDIR3	28.0569	21.2145	6.84241	5.5167	1.32571	0.398953
24h-3	SsDIR3	28.1944	21.3197	6.87472	5.5167	1.35802	0.390118
48h-1	SsDIR3	27.7886	20.832	6.95666	5.5167	1.43996	0.368578
48h-2	SsDIR3	27.4597	20.3116	7.14813	5.5167	1.63143	0.322768
48h-3	SsDIR3	27.9908	20.5054	7.48536	5.5167	1.96866	0.255491
96h-1	SsDIR3	30.0927	20.0762	10.0165	5.5167	4.49979	0.0442007
96h-2	SsDIR3	29.9215	19.3824	10.5391	5.5167	5.0224	0.0307685
96h-3	SsDIR3	29.8589	19.2731	10.5858	5.5167	5.06909	0.0297886
Re-1h-1	SsDIR3	30.0183	23.3099	6.70841	5.5167	1.19171	0.437784
Re-1h-2	SsDIR3	29.9183	22.9093	7.00903	5.5167	1.49233	0.355439
Re-1h-3	SsDIR3	30.1227	23.1629	6.95978	5.5167	1.44308	0.367781
Re-12h-1	SsDIR3	31.2101	23.6668	7.54325	5.5167	2.02655	0.245441
Re-12h-2	SsDIR3	30.9651	23.5169	7.44827	5.5167	1.93157	0.262143
Re-12h-3	SsDIR3	31.0133	23.805	7.20824	5.5167	1.69154	0.309596
Re-24h-1	SsDIR3	28.0387	20.2967	7.74197	5.5167	2.22527	0.213858
Re-24h-2	SsDIR3	28.4381	20.218	8.22013	5.5167	2.70343	0.153527
Re-24h-3	SsDIR3	28.2797	20.232	8.04778	5.5167	2.53108	0.17301
0h-1	SsDIR4	38.1278	20.8377	17.29	16.7455	0.54457	0.685596
0h-2	SsDIR4	37.6306	21.3714	16.2592	16.7455	-0.486263	1.40081
0h-3	SsDIR4	37.8083	21.1212	16.6872	16.7455	-0.0583069	1.04124
24h-1	SsDIR4	36.6665	21.6098	15.0567	16.7455	-1.68873	3.22374
24h-2	SsDIR4	36.4905	21.2145	15.276	16.7455	-1.46949	2.76924
24h-3	SsDIR4	36.5598	21.3197	15.2401	16.7455	-1.50537	2.83897
48h-1	SsDIR4	37.3922	20.832	16.5603	16.7455	-0.185211	1.13698
48h-2	SsDIR4	36.9308	20.3116	16.6192	16.7455	-0.126249	1.09145
48h-3	SsDIR4	35.6349	20.5054	15.1295	16.7455	-1.61601	3.06525
96h-1	SsDIR4	38.0349	20.0762	17.9587	16.7455	1.21321	0.431308
96h-2	SsDIR4	38.0983	19.3824	18.716	16.7455	1.97052	0.25516
96h-3	SsDIR4	38.4816	19.2731	19.2085	16.7455	2.46299	0.18137
Re-1h-1	SsDIR4	33.8792	23.3099	10.5693	16.7455	-6.17621	72.3143
Re-1h-2	SsDIR4	33.5695	22.9093	10.6602	16.7455	-6.08529	67.8977
Re-1h-3	SsDIR4	33.8687	23.1629	10.7058	16.7455	-6.03966	65.7838
Re-12h-1	SsDIR4	31.7615	23.6668	8.09465	16.7455	-8.65082	401.934
Re-12h-2	SsDIR4	31.5534	23.5169	8.03654	16.7455	-8.70893	418.455
Re-12h-3	SsDIR4	31.8771	23.805	8.07205	16.7455	-8.67341	408.279
Re-24h-1	SsDIR4	30.743	20.2967	10.4463	16.7455	-6.29915	78.7468
Re-24h-2	SsDIR4	31.1901	20.218	10.9721	16.7455	-5.77339	54.6969
Re-24h-3	SsDIR4	31.3296	20.232	11.0976	16.7455	-5.64787	50.1393
0h-1	SsDIR7	23.5418	21.3666	2.17519	2.04387	0.131318	0.912997
0h-2	SsDIR7	23.272	21.3105	1.96153	2.04387	-0.0823385	1.05873
0h-3	SsDIR7	23.441	21.4461	1.99489	2.04387	-0.0489795	1.03453
24h-1	SsDIR7	24.0763	21.889	2.18733	2.04387	0.143454	0.905349
24h-2	SsDIR7	24.1026	21.9049	2.19773	2.04387	0.153854	0.898846
24h-3	SsDIR7	24.0115	21.9393	2.07213	2.04387	0.0282602	0.980602
48h-1	SsDIR7	23.2981	21.1901	2.10806	2.04387	0.0641903	0.956482
48h-2	SsDIR7	23.1658	21.0311	2.13462	2.04387	0.0907418	0.93904
48h-3	SsDIR7	23.1418	21.0106	2.13116	2.04387	0.0872831	0.941294
96h-1	SsDIR7	25.3243	20.4606	4.86376	2.04387	2.81988	0.141622
96h-2	SsDIR7	25.3525	20.3747	4.97778	2.04387	2.9339	0.13086
96h-3	SsDIR7	25.201	20.0198	5.18128	2.04387	3.13741	0.113644
Re-1h-1	SsDIR7	27.3784	24.0273	3.35112	2.04387	1.30725	0.40409
Re-1h-2	SsDIR7	27.2483	23.8331	3.41527	2.04387	1.3714	0.386517
Re-1h-3	SsDIR7	27.1107	23.5752	3.53546	2.04387	1.49158	0.355622
Re-12h-1	SsDIR7	26.3712	24.1524	2.21881	2.04387	0.174938	0.885805
Re-12h-2	SsDIR7	26.3753	24.3605	2.01481	2.04387	-0.0290612	1.02035
Re-12h-3	SsDIR7	26.4782	24.3242	2.15392	2.04387	0.110049	0.926556
Re-24h-1	SsDIR7	23.0823	20.6335	2.44884	2.04387	0.404962	0.755256
Re-24h-2	SsDIR7	23.0714	20.668	2.40349	2.04387	0.359618	0.779371
Re-24h-3	SsDIR7	23.2312	20.6019	2.62922	2.04387	0.585347	0.666489
0h-1	SsDIR10	27.4629	21.3666	6.0963	6.24357	-0.147267	1.10747
0h-2	SsDIR10	27.8387	21.3105	6.52817	6.24357	0.284595	0.820972
0h-3	SsDIR10	27.5523	21.4461	6.10624	6.24357	-0.137328	1.09987
24h-1	SsDIR10	28.2236	21.889	6.33461	6.24357	0.091035	0.938849
24h-2	SsDIR10	28.3229	21.9049	6.41805	6.24357	0.174478	0.886088
24h-3	SsDIR10	28.3435	21.9393	6.40415	6.24357	0.16058	0.894665
48h-1	SsDIR10	27.9434	21.1901	6.75329	6.24357	0.509724	0.702357
48h-2	SsDIR10	27.6787	21.0311	6.64759	6.24357	0.404023	0.755748
48h-3	SsDIR10	27.6656	21.0106	6.65497	6.24357	0.411402	0.751892
96h-1	SsDIR10	33.7214	20.4606	13.2608	6.24357	7.01725	0.00771964
96h-2	SsDIR10	33.35	20.3747	12.9753	6.24357	6.73172	0.00940918
96h-3	SsDIR10	33.049	20.0198	13.0292	6.24357	6.78567	0.00906376
Re-1h-1	SsDIR10	32.1325	24.0273	8.10527	6.24357	1.8617	0.275153
Re-1h-2	SsDIR10	32.297	23.8331	8.46398	6.24357	2.22041	0.214581
Re-1h-3	SsDIR10	32.3571	23.5752	8.78191	6.24357	2.53834	0.17214
Re-12h-1	SsDIR10	31.1305	24.1524	6.97803	6.24357	0.734462	0.601042
Re-12h-2	SsDIR10	31.1035	24.3605	6.74296	6.24357	0.499394	0.707404
Re-12h-3	SsDIR10	31.4352	24.3242	7.11099	6.24357	0.867423	0.548125
Re-24h-1	SsDIR10	28.0896	20.6335	7.45615	6.24357	1.21258	0.431495
Re-24h-2	SsDIR10	28.1058	20.668	7.4378	6.24357	1.19423	0.437019
Re-24h-3	SsDIR10	28.1567	20.6019	7.55482	6.24357	1.31124	0.402973
