# Supplementary material for: Genome-Wide Identification, Evolution, and Expression Analysis of the DIR Gene Family in Schima superba
Source: Int J Mol Sci. 2024 Jul 7;25(13):7467. doi: 10.3390/ijms25137467 (PMC11242867; doi:10.3390/ijms25137467)
Supplement: Supplementary file 1 [file ijms-25-07467-s001.zip › Supplementary Table S4.xlsx]

## Sheet: Sheet1
RT-qPCR values of different parts of Schima superba
Sample Name	Gene Name	Ct	Actin Ct	△Ct	△Ct Mean	△△Ct	2-△△Ct
Mixed sample-1	SsDIR1	31.1294	23.5164	7.61296	7.59577	0.017196	0.988151
Mixed sample-2	SsDIR1	31.0185	23.4013	7.61721	7.59577	0.0214425	0.985247
Mixed sample-3	SsDIR1	31.0309	23.4737	7.55713	7.59577	-0.0386385	1.02714
Root-1	SsDIR1	32.725	24.1204	8.60467	7.59577	1.0089	0.496926
Root-2	SsDIR1	32.9112	24.421	8.49016	7.59577	0.894395	0.537973
Root-3	SsDIR1	32.895	24.2499	8.64508	7.59577	1.04932	0.483197
Stem-1	SsDIR1	34.8561	25.3608	9.4953	7.59577	1.89953	0.26803
Stem-2	SsDIR1	34.496	25.0321	9.46386	7.59577	1.86809	0.273936
Stem-3	SsDIR1	34.5528	25.3094	9.24336	7.59577	1.6476	0.319171
Leaf-1	SsDIR1	29.3658	20.276	9.08985	7.59577	1.49408	0.355007
Leaf-2	SsDIR1	29.3506	20.4521	8.89853	7.59577	1.30276	0.405351
Leaf-3	SsDIR1	29.5089	20.5671	8.94185	7.59577	1.34608	0.393359
Bark-1	SsDIR1	28.2921	21.4063	6.88584	7.59577	-0.709927	1.63572
Bark-2	SsDIR1	28.1437	21.296	6.84761	7.59577	-0.748159	1.67965
Bark-3	SsDIR1	28.2137	21.3645	6.84921	7.59577	-0.746561	1.67779
Phloem-1	SsDIR1	35.7738	24.434	11.3398	7.59577	3.74399	0.0746355
Phloem-2	SsDIR1	35.3135	24.0666	11.2469	7.59577	3.65116	0.0795962
Phloem-3	SsDIR1	35.73	24.034	11.6959	7.59577	4.10015	0.0583083
Xylem-1	SsDIR1	35.6505	24.5963	11.0543	7.59577	3.45851	0.0909674
Xylem-2	SsDIR1	35.2092	24.3935	10.8157	7.59577	3.21992	0.107327
Xylem-3	SsDIR1	35.2107	24.4622	10.7485	7.59577	3.15273	0.112444
Mixed sample-1	SsDIR15	33.2345	23.5164	9.71806	9.90817	-0.190115	1.14085
Mixed sample-2	SsDIR15	33.3316	23.4013	9.9303	9.90817	0.0221259	0.984781
Mixed sample-3	SsDIR15	33.5499	23.4737	10.0762	9.90817	0.167989	0.890082
Root-1	SsDIR15	36.1355	24.1204	12.0151	9.90817	2.10693	0.23214
Root-2	SsDIR15	36.4186	24.421	11.9976	9.90817	2.08943	0.234974
Root-3	SsDIR15	36.4215	24.2499	12.1716	9.90817	2.26344	0.208275
Stem-1	SsDIR15	36.3744	25.3608	11.0136	9.90817	1.10544	0.464762
Stem-2	SsDIR15	36.4089	25.0321	11.3768	9.90817	1.46861	0.36133
Stem-3	SsDIR15	36.1275	25.3094	10.8181	9.90817	0.909893	0.532225
Leaf-1	SsDIR15	31.1773	20.276	10.9013	9.90817	0.993146	0.502381
Leaf-2	SsDIR15	30.9904	20.4521	10.5384	9.90817	0.630206	0.646084
Leaf-3	SsDIR15	31.0382	20.5671	10.4711	9.90817	0.562969	0.676908
Bark-1	SsDIR15	32.8257	21.4063	11.4194	9.90817	1.51127	0.350802
Bark-2	SsDIR15	32.8546	21.296	11.5585	9.90817	1.65037	0.318559
Bark-3	SsDIR15	32.3169	21.3645	10.9524	9.90817	1.04419	0.484917
Phloem-1	SsDIR15	35.3885	24.434	10.9545	9.90817	1.04632	0.484203
Phloem-2	SsDIR15	34.9828	24.0666	10.9163	9.90817	1.00808	0.497208
Phloem-3	SsDIR15	34.6676	24.034	10.6336	9.90817	0.725407	0.604826
Xylem-1	SsDIR15	35.4449	24.5963	10.8486	9.90817	0.940424	0.52108
Xylem-2	SsDIR15	34.967	24.3935	10.5735	9.90817	0.665294	0.63056
Xylem-3	SsDIR15	35.1101	24.4622	10.6479	9.90817	0.739744	0.598846
Mixed sample-1	SsDIR17	30.3593	23.5164	6.84295	6.53228	0.310665	0.80627
Mixed sample-2	SsDIR17	29.5917	23.4013	6.19033	6.53228	-0.341955	1.26747
Mixed sample-3	SsDIR17	30.0373	23.4737	6.56358	6.53228	0.0312906	0.978545
Root-1	SsDIR17	30.0924	24.1204	5.972	6.53228	-0.560282	1.47456
Root-2	SsDIR17	30.3897	24.421	5.96868	6.53228	-0.563609	1.47796
Root-3	SsDIR17	30.2648	24.2499	6.01493	6.53228	-0.517354	1.43133
Stem-1	SsDIR17	34.4793	25.3608	9.11847	6.53228	2.58619	0.166525
Stem-2	SsDIR17	34.1683	25.0321	9.13614	6.53228	2.60386	0.164498
Stem-3	SsDIR17	34.2402	25.3094	8.93075	6.53228	2.39846	0.189667
Leaf-1	SsDIR17	30.1998	20.276	9.92382	6.53228	3.39154	0.0952894
Leaf-2	SsDIR17	30.0804	20.4521	9.62834	6.53228	3.09606	0.116948
Leaf-3	SsDIR17	30.8637	20.5671	10.2966	6.53228	3.76432	0.0735913
Bark-1	SsDIR17	30.454	21.4063	9.04776	6.53228	2.51548	0.17489
Bark-2	SsDIR17	30.0311	21.296	8.73504	6.53228	2.20275	0.217223
Bark-3	SsDIR17	30.7578	21.3645	9.39328	6.53228	2.86099	0.137643
Phloem-1	SsDIR17	31.7786	24.434	7.34463	6.53228	0.812348	0.569454
Phloem-2	SsDIR17	31.2626	24.0666	7.196	6.53228	0.663716	0.63125
Phloem-3	SsDIR17	31.6651	24.034	7.63108	6.53228	1.09879	0.466907
Xylem-1	SsDIR17	31.6928	24.5963	7.09658	6.53228	0.564297	0.676285
Xylem-2	SsDIR17	31.5135	24.3935	7.12005	6.53228	0.587764	0.665373
Xylem-3	SsDIR17	31.6046	24.4622	7.14234	6.53228	0.610051	0.655174
Mixed sample-1	SsDIR20	27.5908	23.5164	4.0744	4.02025	0.0541536	0.963159
Mixed sample-2	SsDIR20	27.3619	23.4013	3.96059	4.02025	-0.0596581	1.04222
Mixed sample-3	SsDIR20	27.4995	23.4737	4.02575	4.02025	0.00550445	0.996192
Root-1	SsDIR20	28.5182	24.1204	4.3978	4.02025	0.377556	0.769741
Root-2	SsDIR20	28.8133	24.421	4.39227	4.02025	0.372024	0.772698
Root-3	SsDIR20	28.6475	24.2499	4.39767	4.02025	0.377422	0.769812
Stem-1	SsDIR20	31.4273	25.3608	6.06643	4.02025	2.04618	0.242124
Stem-2	SsDIR20	31.0918	25.0321	6.05963	4.02025	2.03938	0.243268
Stem-3	SsDIR20	31.261	25.3094	5.95161	4.02025	1.93137	0.26218
Leaf-1	SsDIR20	25.8254	20.276	5.54939	4.02025	1.52914	0.346483
Leaf-2	SsDIR20	26.0027	20.4521	5.55068	4.02025	1.53043	0.346173
Leaf-3	SsDIR20	26.0781	20.5671	5.511	4.02025	1.49076	0.355825
Bark-1	SsDIR20	27.6818	21.4063	6.27549	4.02025	2.25524	0.209461
Bark-2	SsDIR20	27.497	21.296	6.20093	4.02025	2.18068	0.220571
Bark-3	SsDIR20	27.4063	21.3645	6.04178	4.02025	2.02154	0.246296
Phloem-1	SsDIR20	30.6615	24.434	6.22745	4.02025	2.20721	0.216553
Phloem-2	SsDIR20	30.4555	24.0666	6.38897	4.02025	2.36873	0.193616
Phloem-3	SsDIR20	30.5648	24.034	6.53082	4.02025	2.51057	0.175486
Xylem-1	SsDIR20	30.8141	24.5963	6.21784	4.02025	2.19759	0.218001
Xylem-2	SsDIR20	30.6215	24.3935	6.22799	4.02025	2.20774	0.216473
Xylem-3	SsDIR20	30.6973	24.4622	6.23509	4.02025	2.21485	0.21541
Mixed sample-1	SsDIR21	25.6873	23.5164	2.17094	2.02634	0.144602	0.904629
Mixed sample-2	SsDIR21	25.4736	23.4013	2.07224	2.02634	0.0459046	0.968682
Mixed sample-3	SsDIR21	25.3096	23.4737	1.83583	2.02634	-0.190506	1.14116
Root-1	SsDIR21	28.6288	23.2837	5.34515	2.02634	3.31881	0.100216
Root-2	SsDIR21	28.1935	23.0478	5.14568	2.02634	3.11934	0.115076
Root-3	SsDIR21	27.9971	23.1812	4.81589	2.02634	2.78955	0.144631
Stem-1	SsDIR21	31.083	24.2646	6.81837	2.02634	4.79203	0.0360957
Stem-2	SsDIR21	31.0213	24.4601	6.5612	2.02634	4.53486	0.0431391
Stem-3	SsDIR21	29.4212	24.07	5.3512	2.02634	3.32486	0.0997972
Leaf-1	SsDIR21	25.1341	20.0442	5.08989	2.02634	3.06355	0.119613
Leaf-2	SsDIR21	24.6732	19.9138	4.75938	2.02634	2.73304	0.150408
Leaf-3	SsDIR21	24.5078	19.717	4.7908	2.02634	2.76446	0.147168
Bark-1	SsDIR21	23.2516	20.6429	2.60869	2.02634	0.58235	0.667875
Bark-2	SsDIR21	23.0114	20.4806	2.53084	2.02634	0.504501	0.704904
Bark-3	SsDIR21	23.1467	20.7369	2.40977	2.02634	0.383429	0.766613
Phloem-1	SsDIR21	27.4647	23.8169	3.64776	2.02634	1.62143	0.325014
Phloem-2	SsDIR21	27.6486	23.777	3.87165	2.02634	1.84531	0.278295
Phloem-3	SsDIR21	27.5847	23.6336	3.95108	2.02634	1.92474	0.263388
Xylem-1	SsDIR21	28.8607	23.9399	4.92087	2.02634	2.89453	0.134481
Xylem-2	SsDIR21	28.6725	23.6828	4.98961	2.02634	2.96328	0.128223
Xylem-3	SsDIR21	28.1439	23.4629	4.68101	2.02634	2.65467	0.158805
Mixed sample-1	SsDIR22	27.3875	23.5164	3.8711	3.88483	-0.0137245	1.00956
Mixed sample-2	SsDIR22	27.3557	23.4013	3.95437	3.88483	0.0695402	0.952942
Mixed sample-3	SsDIR22	27.3028	23.4737	3.82901	3.88483	-0.0558157	1.03945
Root-1	SsDIR22	30.5886	23.2837	7.30495	3.88483	3.42012	0.09342
Root-2	SsDIR22	30.4032	23.0478	7.35537	3.88483	3.47054	0.0902115
Root-3	SsDIR22	30.3889	23.1812	7.20769	3.88483	3.32286	0.0999352
Stem-1	SsDIR22	34.3003	24.2646	10.0357	3.88483	6.15087	0.0140736
Stem-2	SsDIR22	34.2079	24.4601	9.74785	3.88483	5.86302	0.0171812
Stem-3	SsDIR22	34.3192	24.07	10.2492	3.88483	6.36436	0.0121377
Leaf-1	SsDIR22	28.089	20.0442	8.04475	3.88483	4.15992	0.0559421
Leaf-2	SsDIR22	27.9344	19.9138	8.02065	3.88483	4.13582	0.0568845
Leaf-3	SsDIR22	28.0372	19.717	8.32015	3.88483	4.43532	0.0462206
Bark-1	SsDIR22	23.4897	20.6429	2.84678	3.88483	-1.03804	2.05344
Bark-2	SsDIR22	23.46	20.4806	2.97941	3.88483	-0.905412	1.87308
Bark-3	SsDIR22	23.4523	20.7369	2.71538	3.88483	-1.16944	2.24925
Phloem-1	SsDIR22	35.0897	23.8169	11.2728	3.88483	7.38801	0.00597018
Phloem-2	SsDIR22	34.9933	23.777	11.2163	3.88483	7.33151	0.00620862
Phloem-3	SsDIR22	35.0209	23.6336	11.3873	3.88483	7.50249	0.00551474
Xylem-1	SsDIR22	35.7297	23.9399	11.7899	3.88483	7.90503	0.00417205
Xylem-2	SsDIR22	35.6475	23.6828	11.9647	3.88483	8.07984	0.00369595
Xylem-3	SsDIR22	35.1523	23.4629	11.6893	3.88483	7.80452	0.00447306
Mixed sample-1	SsDIR23	35.1793	23.5164	11.6629	11.5972	0.0656679	0.955503
Mixed sample-2	SsDIR23	34.8635	23.4013	11.4621	11.5972	-0.135099	1.09817
Mixed sample-3	SsDIR23	35.1404	23.4737	11.6667	11.5972	0.0694311	0.953014
Root-1	SsDIR23	32.6042	23.2837	9.32057	11.5972	-2.27668	4.84561
Root-2	SsDIR23	32.8049	23.0478	9.75712	11.5972	-1.84012	3.5804
Root-3	SsDIR23	33.0053	23.1812	9.82411	11.5972	-1.77314	3.41796
Stem-1	SsDIR23	36.8936	24.2646	12.629	11.5972	1.03175	0.489117
Stem-2	SsDIR23	37.076	24.4601	12.6159	11.5972	1.01867	0.49357
Stem-3	SsDIR23	36.6739	24.07	12.604	11.5972	1.00672	0.497678
Leaf-1	SsDIR23	35.9461	20.0442	15.9019	11.5972	4.30463	0.0506031
Leaf-2	SsDIR23	36.1662	19.9138	16.2524	11.5972	4.65519	0.0396871
Leaf-3	SsDIR23	35.0998	19.717	15.3828	11.5972	3.78552	0.0725176
Bark-1	SsDIR23	35.8445	20.6429	15.2016	11.5972	3.60434	0.0822218
Bark-2	SsDIR23	36.0809	20.4806	15.6003	11.5972	4.00303	0.0623688
Bark-3	SsDIR23	35.7275	20.7369	14.9906	11.5972	3.39331	0.0951724
Phloem-1	SsDIR23	40.1448	23.8169	16.3279	11.5972	4.73069	0.0376636
Phloem-2	SsDIR23	40.25	23.777	16.473	11.5972	4.87579	0.0340598
Phloem-3	SsDIR23	40.7051	23.6336	17.0715	11.5972	5.47428	0.0224945
Xylem-1	SsDIR23	34.8631	23.9399	10.9232	11.5972	-0.674044	1.59554
Xylem-2	SsDIR23	35.0112	23.6828	11.3283	11.5972	-0.268915	1.2049
Xylem-3	SsDIR23	34.978	23.4629	11.515	11.5972	-0.0822184	1.05864
Mixed sample-1	SsDIR3	28.0414	23.5164	4.525	4.4019	0.123101	0.918212
Mixed sample-2	SsDIR3	27.8454	23.4013	4.4441	4.4019	0.0422036	0.97117
Mixed sample-3	SsDIR3	27.7103	23.4737	4.2366	4.4019	-0.165304	1.1214
Root-1	SsDIR3	30.0546	23.2837	6.77098	4.4019	2.36908	0.193569
Root-2	SsDIR3	29.7708	23.0478	6.72304	4.4019	2.32114	0.20011
Root-3	SsDIR3	29.9891	23.1812	6.80794	4.4019	2.40604	0.188672
Stem-1	SsDIR3	33.7939	24.2646	9.52927	4.4019	5.12737	0.0286094
Stem-2	SsDIR3	33.715	24.4601	9.25487	4.4019	4.85297	0.0346027
Stem-3	SsDIR3	34.033	24.07	9.96304	4.4019	5.56113	0.0211803
Leaf-1	SsDIR3	29.3409	20.0442	9.29667	4.4019	4.89477	0.0336147
Leaf-2	SsDIR3	28.9633	19.9138	9.04954	4.4019	4.64764	0.0398954
Leaf-3	SsDIR3	29.0876	19.717	9.37057	4.4019	4.96867	0.031936
Bark-1	SsDIR3	30.0438	20.6429	9.40091	4.4019	4.99901	0.0312714
Bark-2	SsDIR3	29.9147	20.4806	9.43411	4.4019	5.03221	0.0305601
Bark-3	SsDIR3	30.2938	20.7369	9.5569	4.4019	5.155	0.0280667
Phloem-1	SsDIR3	31.4309	23.8169	7.61396	4.4019	3.21206	0.107913
Phloem-2	SsDIR3	31.3776	23.777	7.60059	4.4019	3.19869	0.108918
Phloem-3	SsDIR3	31.1434	23.6336	7.50978	4.4019	3.10788	0.115994
Xylem-1	SsDIR3	31.4601	23.9399	7.52026	4.4019	3.11836	0.115154
Xylem-2	SsDIR3	31.2415	23.6828	7.5587	4.4019	3.1568	0.112127
Xylem-3	SsDIR3	31.0298	23.4629	7.56686	4.4019	3.16496	0.111494
Mixed sample-1	SsDIR4	30.6625	23.5164	7.14609	7.13322	0.0128707	0.991118
Mixed sample-2	SsDIR4	30.7328	23.4013	7.33145	7.13322	0.198227	0.871621
Mixed sample-3	SsDIR4	30.3959	23.4737	6.92213	7.13322	-0.211097	1.15757
Root-1	SsDIR4	31.0821	23.8247	7.25737	7.13322	0.124143	0.917549
Root-2	SsDIR4	31.321	24.017	7.30392	7.13322	0.170693	0.888416
Root-3	SsDIR4	31.3721	24.0018	7.3703	7.13322	0.237073	0.848465
Stem-1	SsDIR4	35.0567	25.0843	9.97241	7.13322	2.83919	0.13974
Stem-2	SsDIR4	35.15	24.7764	10.3736	7.13322	3.24043	0.105812
Stem-3	SsDIR4	34.7795	24.9112	9.86826	7.13322	2.73503	0.150201
Leaf-1	SsDIR4	33.2583	20.3054	12.9529	7.13322	5.81963	0.0177059
Leaf-2	SsDIR4	32.963	20.508	12.455	7.13322	5.32181	0.0250021
Leaf-3	SsDIR4	33.459	20.3964	13.0626	7.13322	5.92938	0.0164089
Bark-1	SsDIR4	34.1169	21.4257	12.6912	7.13322	5.55801	0.0212262
Bark-2	SsDIR4	33.9169	21.6275	12.2894	7.13322	5.15617	0.0280439
Bark-3	SsDIR4	34.0169	21.2687	12.7482	7.13322	5.61499	0.0204043
Phloem-1	SsDIR4	34.66	24.3177	10.3423	7.13322	3.20904	0.108139
Phloem-2	SsDIR4	34.4093	24.0952	10.3141	7.13322	3.18087	0.110271
Phloem-3	SsDIR4	34.5011	24.1832	10.3179	7.13322	3.18463	0.109984
Xylem-1	SsDIR4	31.7454	24.6256	7.11979	7.13322	-0.0134357	1.00936
Xylem-2	SsDIR4	31.188	24.148	7.04002	7.13322	-0.093208	1.06674
Xylem-3	SsDIR4	31.4198	24.3204	7.09934	7.13322	-0.033885	1.02377
Mixed sample-1	SsDIR7	25.4761	23.5164	1.95966	2.03313	-0.0734672	1.05224
Mixed sample-2	SsDIR7	25.5709	23.4013	2.16954	2.03313	0.136405	0.909783
Mixed sample-3	SsDIR7	25.4439	23.4737	1.97019	2.03313	-0.0629376	1.04459
Root-1	SsDIR7	24.7786	23.8247	0.953823	2.03313	-1.07931	2.11302
Root-2	SsDIR7	24.7693	24.017	0.752287	2.03313	-1.28084	2.42981
Root-3	SsDIR7	24.7168	24.0018	0.71495	2.03313	-1.31818	2.49352
Stem-1	SsDIR7	26.8539	25.0843	1.76963	2.03313	-0.263505	1.20039
Stem-2	SsDIR7	26.5261	24.7764	1.74969	2.03313	-0.283439	1.21709
Stem-3	SsDIR7	26.5537	24.9112	1.64255	2.03313	-0.390579	1.31092
Leaf-1	SsDIR7	22.9065	20.3054	2.60106	2.03313	0.56793	0.674584
Leaf-2	SsDIR7	23.1171	20.508	2.60915	2.03313	0.57602	0.670812
Leaf-3	SsDIR7	23.0268	20.3964	2.63044	2.03313	0.597312	0.660985
Bark-1	SsDIR7	26.2896	21.4257	4.86396	2.03313	2.83083	0.140552
Bark-2	SsDIR7	26.3992	21.6275	4.77165	2.03313	2.73852	0.149839
Bark-3	SsDIR7	26.0877	21.2687	4.81904	2.03313	2.78591	0.144997
Phloem-1	SsDIR7	26.11	24.3177	1.79224	2.03313	-0.240887	1.18172
Phloem-2	SsDIR7	25.9766	24.0952	1.88136	2.03313	-0.151768	1.11093
Phloem-3	SsDIR7	26.0377	24.1832	1.85444	2.03313	-0.178689	1.13186
Xylem-1	SsDIR7	25.5791	24.6256	0.953495	2.03313	-1.07964	2.1135
Xylem-2	SsDIR7	25.3376	24.148	1.18962	2.03313	-0.843512	1.79441
Xylem-3	SsDIR7	25.4537	24.3204	1.13323	2.03313	-0.899901	1.86594
Mixed sample-1	SsDIR10	29.8187	23.5164	6.30234	6.13633	0.166014	0.891302
Mixed sample-2	SsDIR10	29.5353	23.4013	6.13401	6.13633	-0.00232011	1.00161
Mixed sample-3	SsDIR10	29.4464	23.4737	5.97264	6.13633	-0.163694	1.12015
Root-1	SsDIR10	29.0356	23.8247	5.21083	6.13633	-0.925502	1.89934
Root-2	SsDIR10	29.2225	24.017	5.20545	6.13633	-0.930874	1.90643
Root-3	SsDIR10	29.1879	24.0018	5.18608	6.13633	-0.950249	1.93221
Stem-1	SsDIR10	33.2627	25.0843	8.17839	6.13633	2.04206	0.242817
Stem-2	SsDIR10	32.7854	24.7764	8.00904	6.13633	1.87271	0.273059
Stem-3	SsDIR10	33.0038	24.9112	8.09257	6.13633	1.95624	0.257698
Leaf-1	SsDIR10	27.8347	20.3054	7.52933	6.13633	1.393	0.380773
Leaf-2	SsDIR10	27.9907	20.508	7.4827	6.13633	1.34637	0.393281
Leaf-3	SsDIR10	28.2318	20.3964	7.83543	6.13633	1.6991	0.307979
Bark-1	SsDIR10	34.9775	21.4257	13.5518	6.13633	7.41552	0.00585743
Bark-2	SsDIR10	33.0162	21.6275	11.3887	6.13633	5.25237	0.0262349
Bark-3	SsDIR10	33.3122	21.2687	12.0435	6.13633	5.9072	0.0166631
Phloem-1	SsDIR10	30.9072	24.3177	6.58944	6.13633	0.45311	0.730467
Phloem-2	SsDIR10	30.7807	24.0952	6.68543	6.13633	0.549104	0.683445
Phloem-3	SsDIR10	30.9563	24.1832	6.77304	6.13633	0.636709	0.643178
Xylem-1	SsDIR10	31.2072	24.6256	6.58158	6.13633	0.445253	0.734455
Xylem-2	SsDIR10	30.7807	24.148	6.63268	6.13633	0.496355	0.708895
Xylem-3	SsDIR10	31.1563	24.3204	6.83582	6.13633	0.699495	0.615788
