# Supplementary material for: Genome-Wide Identification, Evolution, and Expression Analysis of the DIR Gene Family in Schima superba
Source: Int J Mol Sci. 2024 Jul 7;25(13):7467. doi: 10.3390/ijms25137467 (PMC11242867; doi:10.3390/ijms25137467)
Supplement: Supplementary file 1 [file ijms-25-07467-s001.zip › Supplementary Table S5.xlsx]

## Sheet: Sheet1
		Supplementary Table S3. The primers used for qRT-PCR experiments.
		Gene name	Forward primer	Reverse primer	Purpose
		Actin	GAGGCACCACTCAACCCTAA	CAACATACATGGCAGGAACG	RT-qPCR verification
		SsDIR1	ACATGCATGACACGGTGAGT	GACATGGCGTAGATCCCCTG
		SsDIR3	CTCTGCTGCTAACCATGCCT	GGTGGATGAGTTGTGGGTGT
		SsDIR4	TTCGACGACCCAATCACGTT	ACCAATCACCGACATGTCCC
		SsDIR7	AGGCCCAAAAATGAGCTCGA	GGCCTGAACATATCCCCGAG
		SsDIR10	ACTTCCGCTTCTACTGGCAC	TCCCTCTCCCTCTCCGAAAG
		SsDIR15	CCAACTGTCAATGCCAACGG	GTGGTTCCATCAGCAGAGCT
		SsDIR17	CTCCGGCCTTTACGTGAACT	TTGCCAGTTCCAGAGACCAC
		SsDIR20	CCGCCATTTTCACCACCATC	ACTCGGATTGCAGTTGGGTT
		SsDIR21	CCTCCAAAGTCGTCGGAACA	GATCCACCGGAGATGACGTC
		SsDIR22	CTCTTCGCCTTCCAAGACCC	CGACCCTTTGTAGCCCTTCA
		SsDIR23	AGAAGACGACCCACCTCCAT	TTTCTGGCCCTTCTGTCAGC
